# Supplementary material for: Efficient Parallel Levenberg-Marquardt Model Fitting towards Real-Time Automated Parametric Imaging Microscopy
Source: PLoS One. 2013 Oct 10;8(10):e76665. doi: 10.1371/journal.pone.0076665 (PMC3794933; doi:10.1371/journal.pone.0076665)
Supplement: File S1 — Supplementary Software. The complete package includes a user’s manual, the 32-bit CUDA C libraries of GPU-LMFit, the example source code of GPU2DGaussFit and the Matlab simulation programs for the performance tests of both GPU2DGaussFit and GPUFLIMFit. (ZIP) [file pone.0076665.s001.zip]

Archive with 38 entries (28 files):
- Manual.pdf
- GPU2DGaussFit/
- GPU2DGaussFit/GPU2DGaussFit/
- GPU2DGaussFit/GPU2DGaussFit/Apps.cu
- GPU2DGaussFit/GPU2DGaussFit/Apps.cuh
- GPU2DGaussFit/GPU2DGaussFit/Apps.def
- GPU2DGaussFit/GPU2DGaussFit/GPU2DGaussFit.vcxproj
- GPU2DGaussFit/GPU2DGaussFit/GPU2DGaussFit.vcxproj.filters
- GPU2DGaussFit/GPU2DGaussFit/GPU2DGaussFit.vcxproj.user
- GPU2DGaussFit/GPU2DGaussFit/GPU_2DGauss_FitFunctions.cu
- GPU2DGaussFit/GPU2DGaussFit/GPU_2DGauss_FitFunctions.cuh
- GPU2DGaussFit/GPU2DGaussFit/GPU_2DGauss_Solver.cu
- GPU2DGaussFit/GPU2DGaussFit/GPU_2DGauss_Solver.cuh
- GPU2DGaussFit/GPU2DGaussFit/GPU_Commons.cu
- GPU2DGaussFit/GPU2DGaussFit/GPU_Commons.cuh
- GPU2DGaussFit/GPU2DGaussFit/Release/
- GPU2DGaussFit/GPU2DGaussFit/vc100.pdb
- GPU2DGaussFit/GPU2DGaussFit.sln
- GPU2DGaussFit/GPU2DGaussFit.suo
- GPU2DGaussFit/Release/
- GPU2DGaussFit Test/
- GPU2DGaussFit Test/GPU2DGaussFit.mexw32
- GPU2DGaussFit Test/One Test_GPU2DGaussFit_Accuracy output.pdf
- GPU2DGaussFit Test/One Test_GPU2DGaussFit_Speed output.pdf
- GPU2DGaussFit Test/Test_GPU2DGaussFit_Accuracy.m
- GPU2DGaussFit Test/Test_GPU2DGaussFit_Speed.m
- GPUFLIMFit Test/
- GPUFLIMFit Test/GPUFLIMFit.mexw32
- GPUFLIMFit Test/One Test_GPUFLIMFit output.pdf
- GPUFLIMFit Test/Test_GPUFLIMFit.m
- GPU-LMFit/
- GPU-LMFit/include/
- GPU-LMFit/include/GPU_LMFit.cuh
- GPU-LMFit/include/GPU_LMFit_Accessories.h
- GPU-LMFit/lib/
- GPU-LMFit/lib/Win32/
- GPU-LMFit/lib/Win32/GPU_LMFit_Accessories_Win32.lib
- GPU-LMFit/lib/Win32/GPU_LMFit_Win32.lib
