# Supplementary material for: Efficient Parallel Levenberg-Marquardt Model Fitting towards Real-Time Automated Parametric Imaging Microscopy
Source: PLoS One. 2013 Oct 10;8(10):e76665. doi: 10.1371/journal.pone.0076665 (PMC3794933; doi:10.1371/journal.pone.0076665)
Supplement: File S1 — Supplementary Software. The complete package includes a user’s manual, the 32-bit CUDA C libraries of GPU-LMFit, the example source code of GPU2DGaussFit and the Matlab simulation programs for the performance tests of both GPU2DGaussFit and GPUFLIMFit. (ZIP) [file pone.0076665.s001.zip › GPU2DGaussFit/GPU2DGaussFit/Apps.cuh]

#ifndef _APPS_H_
#define _APPS_H_

#define NOMINMAX // Must define before "#include <windows.h>" to use max() and min() in stdlib.h
#include <windows.h> 

#include <stdio.h> // for using sprintf_s

/* Variables used in this file only */
#define TempStringBufferSize 5120

#if defined(_WIN32) && defined(_MSC_VER)
typedef unsigned __int64 memsize_t;
#else
#include <stdint.h>
typedef uint64_t memsize_t;
#endif

#endif
