# Supplementary material for: Efficient Parallel Levenberg-Marquardt Model Fitting towards Real-Time Automated Parametric Imaging Microscopy
Source: PLoS One. 2013 Oct 10;8(10):e76665. doi: 10.1371/journal.pone.0076665 (PMC3794933; doi:10.1371/journal.pone.0076665)
Supplement: File S1 — Supplementary Software. The complete package includes a user’s manual, the 32-bit CUDA C libraries of GPU-LMFit, the example source code of GPU2DGaussFit and the Matlab simulation programs for the performance tests of both GPU2DGaussFit and GPUFLIMFit. (ZIP) [file pone.0076665.s001.zip › GPU2DGaussFit/GPU2DGaussFit/GPU2DGaussFit.vcxproj]

<?xml version="1.0" encoding="utf-8"?>
<Project DefaultTargets="Build" ToolsVersion="4.0" xmlns="http://schemas.microsoft.com/developer/msbuild/2003">
  <ItemGroup Label="ProjectConfigurations">
    <ProjectConfiguration Include="Debug|Win32">
      <Configuration>Debug</Configuration>
      <Platform>Win32</Platform>
    </ProjectConfiguration>
    <ProjectConfiguration Include="Release|Win32">
      <Configuration>Release</Configuration>
      <Platform>Win32</Platform>
    </ProjectConfiguration>
  </ItemGroup>
  <PropertyGroup Label="Globals">
    <ProjectGuid>{17A2C3BD-475A-424E-8B73-4A3BF45C960D}</ProjectGuid>
    <Keyword>Win32Proj</Keyword>
    <RootNamespace>GPU2DGaussFit</RootNamespace>
    <CudaToolkitCustomDir>$(CUDA_PATH)</CudaToolkitCustomDir>
  </PropertyGroup>
  <Import Project="$(VCTargetsPath)\Microsoft.Cpp.Default.props" />
  <PropertyGroup Condition="'$(Configuration)|$(Platform)'=='Debug|Win32'" Label="Configuration">
    <ConfigurationType>DynamicLibrary</ConfigurationType>
    <UseDebugLibraries>true</UseDebugLibraries>
    <CharacterSet>Unicode</CharacterSet>
  </PropertyGroup>
  <PropertyGroup Condition="'$(Configuration)|$(Platform)'=='Release|Win32'" Label="Configuration">
    <ConfigurationType>DynamicLibrary</ConfigurationType>
    <UseDebugLibraries>false</UseDebugLibraries>
    <WholeProgramOptimization>true</WholeProgramOptimization>
    <CharacterSet>Unicode</CharacterSet>
  </PropertyGroup>
  <Import Project="$(VCTargetsPath)\Microsoft.Cpp.props" />
  <ImportGroup Label="ExtensionSettings" />
  <ImportGroup Label="PropertySheets" Condition="'$(Configuration)|$(Platform)'=='Debug|Win32'">
    <Import Project="$(UserRootDir)\Microsoft.Cpp.$(Platform).user.props" Condition="exists('$(UserRootDir)\Microsoft.Cpp.$(Platform).user.props')" Label="LocalAppDataPlatform" />
  </ImportGroup>
  <ImportGroup Label="PropertySheets" Condition="'$(Configuration)|$(Platform)'=='Release|Win32'">
    <Import Project="$(UserRootDir)\Microsoft.Cpp.$(Platform).user.props" Condition="exists('$(UserRootDir)\Microsoft.Cpp.$(Platform).user.props')" Label="LocalAppDataPlatform" />
  </ImportGroup>
  <PropertyGroup Label="UserMacros" />
  <PropertyGroup Condition="'$(Configuration)|$(Platform)'=='Debug|Win32'">
    <LinkIncremental>true</LinkIncremental>
  </PropertyGroup>
  <PropertyGroup Condition="'$(Configuration)|$(Platform)'=='Release|Win32'">
    <LinkIncremental>false</LinkIncremental>
    <TargetExt>.mexw32</TargetExt>
    <OutDir>$(SolutionDir)\..\$(ProjectName) Test\</OutDir>
  </PropertyGroup>
  <ItemDefinitionGroup Condition="'$(Configuration)|$(Platform)'=='Debug|Win32'">
    <ClCompile>
      <PrecompiledHeader>
      </PrecompiledHeader>
      <WarningLevel>Level3</WarningLevel>
      <Optimization>Disabled</Optimization>
      <PreprocessorDefinitions>WIN32;_DEBUG;_WINDOWS;_USRDLL;GPU2DGAUSSFIT_EXPORTS;%(PreprocessorDefinitions)</PreprocessorDefinitions>
    </ClCompile>
    <Link>
      <SubSystem>Windows</SubSystem>
      <GenerateDebugInformation>true</GenerateDebugInformation>
    </Link>
  </ItemDefinitionGroup>
  <ItemDefinitionGroup Condition="'$(Configuration)|$(Platform)'=='Release|Win32'">
    <ClCompile>
      <WarningLevel>Level4</WarningLevel>
      <PrecompiledHeader>
      </PrecompiledHeader>
      <Optimization>MaxSpeed</Optimization>
      <FunctionLevelLinking>true</FunctionLevelLinking>
      <IntrinsicFunctions>true</IntrinsicFunctions>
      <PreprocessorDefinitions>WIN32;NDEBUG;_WINDOWS;_USRDLL;GPU2DGAUSSFIT_EXPORTS;MATLAB_MEX_FILE;%(PreprocessorDefinitions)</PreprocessorDefinitions>
      <AdditionalIncludeDirectories>$(SolutionDir)\..\GPU-LMFit\include\;C:\Program Files %28x86%29\MATLAB\R2011b\extern\include;%(AdditionalIncludeDirectories)</AdditionalIncludeDirectories>
      <RuntimeLibrary>MultiThreaded</RuntimeLibrary>
    </ClCompile>
    <Link>
      <SubSystem>Windows</SubSystem>
      <GenerateDebugInformation>true</GenerateDebugInformation>
      <EnableCOMDATFolding>true</EnableCOMDATFolding>
      <OptimizeReferences>true</OptimizeReferences>
      <AdditionalLibraryDirectories>$(SolutionDir)\..\GPU-LMFit\Lib\$(Platform)\;C:\Program Files %28x86%29\MATLAB\R2011b\extern\lib\win32\microsoft;%(AdditionalLibraryDirectories)</AdditionalLibraryDirectories>
      <AdditionalDependencies>libmx.lib;libmex.lib;libmat.lib;cudart.lib;cuda.lib;GPU_LMFit_Accessories_$(Platform).lib;%(AdditionalDependencies)</AdditionalDependencies>
      <ModuleDefinitionFile>Apps.def</ModuleDefinitionFile>
    </Link>
    <CudaCompile>
      <CodeGeneration>compute_20,sm_20;compute_30,sm_30</CodeGeneration>
      <Include>$(SolutionDir)\..\GPU-LMFit\include;C:\Program Files %28x86%29\MATLAB\R2011b\extern\include;%(Include)</Include>
      <GenerateRelocatableDeviceCode>true</GenerateRelocatableDeviceCode>
      <PtxAsOptionV>true</PtxAsOptionV>
      <Runtime>MT</Runtime>
      <Warning>W4</Warning>
      <AdditionalOptions>-ftz=true -prec-div=false -prec-sqrt=false %(AdditionalOptions)</AdditionalOptions>
      <Optimization>O2</Optimization>
    </CudaCompile>
    <CudaLink>
      <AdditionalLibraryDirectories>$(SolutionDir)\..\GPU-LMFit\Lib\$(Platform)\</AdditionalLibraryDirectories>
    </CudaLink>
    <CudaLink>
      <AdditionalDependencies>GPU_LMFit_$(Platform).lib</AdditionalDependencies>
    </CudaLink>
  </ItemDefinitionGroup>
  <ItemGroup>
    <None Include="Apps.cuh" />
    <None Include="Apps.def" />
    <None Include="GPU_2DGauss_FitFunctions.cuh" />
    <None Include="GPU_2DGauss_Solver.cuh" />
    <None Include="GPU_Commons.cuh" />
  </ItemGroup>
  <ItemGroup>
    <CudaCompile Include="Apps.cu" />
    <CudaCompile Include="GPU_2DGauss_FitFunctions.cu" />
    <CudaCompile Include="GPU_2DGauss_Solver.cu" />
    <CudaCompile Include="GPU_Commons.cu" />
  </ItemGroup>
  <Import Project="$(VCTargetsPath)\Microsoft.Cpp.targets" />
  <ImportGroup Label="ExtensionTargets" />
</Project>
