# Supplementary material for: Efficient Parallel Levenberg-Marquardt Model Fitting towards Real-Time Automated Parametric Imaging Microscopy
Source: PLoS One. 2013 Oct 10;8(10):e76665. doi: 10.1371/journal.pone.0076665 (PMC3794933; doi:10.1371/journal.pone.0076665)
Supplement: File S1 — Supplementary Software. The complete package includes a user’s manual, the 32-bit CUDA C libraries of GPU-LMFit, the example source code of GPU2DGaussFit and the Matlab simulation programs for the performance tests of both GPU2DGaussFit and GPUFLIMFit. (ZIP) [file pone.0076665.s001.zip › GPU2DGaussFit/GPU2DGaussFit/GPU2DGaussFit.vcxproj.filters]

<?xml version="1.0" encoding="utf-8"?>
<Project ToolsVersion="4.0" xmlns="http://schemas.microsoft.com/developer/msbuild/2003">
  <ItemGroup>
    <Filter Include="Source Files">
      <UniqueIdentifier>{4FC737F1-C7A5-4376-A066-2A32D752A2FF}</UniqueIdentifier>
      <Extensions>cpp;c;cc;cxx;def;odl;idl;hpj;bat;asm;asmx</Extensions>
    </Filter>
    <Filter Include="Header Files">
      <UniqueIdentifier>{93995380-89BD-4b04-88EB-625FBE52EBFB}</UniqueIdentifier>
      <Extensions>h;hpp;hxx;hm;inl;inc;xsd</Extensions>
    </Filter>
    <Filter Include="Resource Files">
      <UniqueIdentifier>{67DA6AB6-F800-4c08-8B7A-83BB121AAD01}</UniqueIdentifier>
      <Extensions>rc;ico;cur;bmp;dlg;rc2;rct;bin;rgs;gif;jpg;jpeg;jpe;resx;tiff;tif;png;wav;mfcribbon-ms</Extensions>
    </Filter>
  </ItemGroup>
  <ItemGroup>
    <None Include="GPU_2DGauss_FitFunctions.cuh">
      <Filter>Header Files</Filter>
    </None>
    <None Include="GPU_2DGauss_Solver.cuh">
      <Filter>Header Files</Filter>
    </None>
    <None Include="GPU_Commons.cuh">
      <Filter>Header Files</Filter>
    </None>
    <None Include="Apps.def">
      <Filter>Resource Files</Filter>
    </None>
    <None Include="Apps.cuh">
      <Filter>Header Files</Filter>
    </None>
  </ItemGroup>
  <ItemGroup>
    <CudaCompile Include="GPU_2DGauss_FitFunctions.cu">
      <Filter>Source Files</Filter>
    </CudaCompile>
    <CudaCompile Include="GPU_2DGauss_Solver.cu">
      <Filter>Source Files</Filter>
    </CudaCompile>
    <CudaCompile Include="GPU_Commons.cu">
      <Filter>Source Files</Filter>
    </CudaCompile>
    <CudaCompile Include="Apps.cu">
      <Filter>Source Files</Filter>
    </CudaCompile>
  </ItemGroup>
</Project>
