# Supplementary material for: Efficient Parallel Levenberg-Marquardt Model Fitting towards Real-Time Automated Parametric Imaging Microscopy
Source: PLoS One. 2013 Oct 10;8(10):e76665. doi: 10.1371/journal.pone.0076665 (PMC3794933; doi:10.1371/journal.pone.0076665)
Supplement: File S1 — Supplementary Software. The complete package includes a user’s manual, the 32-bit CUDA C libraries of GPU-LMFit, the example source code of GPU2DGaussFit and the Matlab simulation programs for the performance tests of both GPU2DGaussFit and GPUFLIMFit. (ZIP) [file pone.0076665.s001.zip › GPU2DGaussFit/GPU2DGaussFit/GPU2DGaussFit.vcxproj.user]

<?xml version="1.0" encoding="utf-8"?>
<Project ToolsVersion="4.0" xmlns="http://schemas.microsoft.com/developer/msbuild/2003">
</Project>
