# Supplementary material for: Efficient Parallel Levenberg-Marquardt Model Fitting towards Real-Time Automated Parametric Imaging Microscopy
Source: PLoS One. 2013 Oct 10;8(10):e76665. doi: 10.1371/journal.pone.0076665 (PMC3794933; doi:10.1371/journal.pone.0076665)
Supplement: File S1 — Supplementary Software. The complete package includes a user’s manual, the 32-bit CUDA C libraries of GPU-LMFit, the example source code of GPU2DGaussFit and the Matlab simulation programs for the performance tests of both GPU2DGaussFit and GPUFLIMFit. (ZIP) [file pone.0076665.s001.zip › GPU2DGaussFit/GPU2DGaussFit/GPU_2DGauss_Solver.cuh]

#ifndef _GPU_2DGAUSS_SOLVER_H_
#define _GPU_2DGAUSS_SOLVER_H_

// GPU_LMFit library
#include "GPU_LMFit.cuh"
#include "GPU_LMFit_Accessories.h"

/* Kernel constant inputs struct definition */
struct TWODGAUSS_GPU_LMFIT_INS_STRUCT {
	int n;								// Number of fitting parameters.
	int m;								// Number of data points.
	int ImgDim;						// Image dimension size (assume square images).
	int JacMethod;					// 0 - Analytical Jacobian; 1 - Numerical Jacobian.	
	int FitMethod;					// 0 - maximum likelihood estimator, or 1 - unweighted least squares. 
	// GPU temporary buffers - required for work variables in GPU-LMFit 
	float *GPU_LMFit_Real_Mem;
	// Additional parameters - required for GPU-LMFit to determine how many n- or m-length vectors can be in shared memory. 
	int NumOfGPULMFitSharednVec;
	int NumOfGPULMFitSharedmVec;
};
typedef struct TWODGAUSS_GPU_LMFIT_INS_STRUCT TWODGAUSS_GPU_LMFIT_INS;


/* External function prototypes */
extern int GPU_LMFIT_Solver(int, int, int, int, int, int, float, int, float *,  int *, int *, float *, float *, char *);


#endif //_GPU_2DGAUSS_SOLVER_H_
