# Supplementary material for: Efficient Parallel Levenberg-Marquardt Model Fitting towards Real-Time Automated Parametric Imaging Microscopy
Source: PLoS One. 2013 Oct 10;8(10):e76665. doi: 10.1371/journal.pone.0076665 (PMC3794933; doi:10.1371/journal.pone.0076665)
Supplement: File S1 — Supplementary Software. The complete package includes a user’s manual, the 32-bit CUDA C libraries of GPU-LMFit, the example source code of GPU2DGaussFit and the Matlab simulation programs for the performance tests of both GPU2DGaussFit and GPUFLIMFit. (ZIP) [file pone.0076665.s001.zip › GPU2DGaussFit/GPU2DGaussFit.sln]

Microsoft Visual Studio Solution File, Format Version 11.00
# Visual Studio 2010
Project("{8BC9CEB8-8B4A-11D0-8D11-00A0C91BC942}") = "GPU2DGaussFit", "GPU2DGaussFit\GPU2DGaussFit.vcxproj", "{17A2C3BD-475A-424E-8B73-4A3BF45C960D}"
EndProject
Global
	GlobalSection(SolutionConfigurationPlatforms) = preSolution
		Debug|Win32 = Debug|Win32
		Release|Win32 = Release|Win32
	EndGlobalSection
	GlobalSection(ProjectConfigurationPlatforms) = postSolution
		{17A2C3BD-475A-424E-8B73-4A3BF45C960D}.Debug|Win32.ActiveCfg = Debug|Win32
		{17A2C3BD-475A-424E-8B73-4A3BF45C960D}.Debug|Win32.Build.0 = Debug|Win32
		{17A2C3BD-475A-424E-8B73-4A3BF45C960D}.Release|Win32.ActiveCfg = Release|Win32
		{17A2C3BD-475A-424E-8B73-4A3BF45C960D}.Release|Win32.Build.0 = Release|Win32
	EndGlobalSection
	GlobalSection(SolutionProperties) = preSolution
		HideSolutionNode = FALSE
	EndGlobalSection
EndGlobal
