# Supplementary material for: Efficient Parallel Levenberg-Marquardt Model Fitting towards Real-Time Automated Parametric Imaging Microscopy
Source: PLoS One. 2013 Oct 10;8(10):e76665. doi: 10.1371/journal.pone.0076665 (PMC3794933; doi:10.1371/journal.pone.0076665)
Supplement: File S1 — Supplementary Software. The complete package includes a user’s manual, the 32-bit CUDA C libraries of GPU-LMFit, the example source code of GPU2DGaussFit and the Matlab simulation programs for the performance tests of both GPU2DGaussFit and GPUFLIMFit. (ZIP) [file pone.0076665.s001.zip › GPU2DGaussFit Test/Test_GPU2DGaussFit_Speed.m]

%  To test GPU_LMFit:
%
% 		A GPU-based parallel Levenberg�Marquardt least-squares minimization fitting library 
% 		in CUDA C/C++ 
% 
% 		This software was developed based on the C version MPFit (see References).
% 		Parallel computation algorithms and translation to CUDA C/C++ were applied by Xiang 
% 		Zhu and Dianwen Zhang, at Image Technology Group, Beckman Institute for Advanced 
% 		Science & Technology, University of Illinois at Urbana-Champaign. Our contact 
% 		information can be found at http://itg.beckman.illinois.edu/.
%
%  Function of this program:
%       To study the computation speed of two-dimenstional Gaussian fit using GPU_LMFit 
%

clear all
close all
clc

% Does Smith MLE exist?
if exist('GPUgaussMLE.mexw32')==3
    NoSmithMLE = 0;
else
    NoSmithMLE = 1;
    fprintf('\n\n... Can NOT find Smith\''s MLE to compare! ...\n\n')
end

% GPU CUDA setting
GPU_Block_Size = 128; 
GPU_Grid_Size = 1024; 

% Other settings
NumOfFits = 5000;   % number of images to fit
bl = 0;             % Base line
bg = 2;             % background fluorescence in photons/pixel/frame

sigma0 = 1.0/7.0;
NPhotons0 = 200;

ImgDimArr = 7:1:30; % 21 is the maximum by Smith

for jj = 1:length(ImgDimArr)
    
    ImgDim = ImgDimArr(jj);       %linear size of fit region in pixels.
    sigmax = sigma0*ImgDim;
    sigmay = sigmax; % sigmax == sigmay => 5 fitting paras <=> SmithMLEFitType = 4 
    n = 5;
       
    Init_sigmax = sigmax;
    Init_sigmay = sigmay;
    
    Smith_init_ins = [Init_sigmax Init_sigmay];
    init_ins = Init_sigmax;
     
    NFactor = (sigmax/1.0*sigmay/1.0);
    NPhotons = NPhotons0*NFactor;
    
    x00 = ImgDim/2;
    y00 = x00;
    dx0 = 0;
    
    fprintf('\n\n\nNPhotons = %g & ImgDim = %g :\n',NPhotons, ImgDim);
    A = NPhotons/2/pi/sigmax/sigmay;
    
    %generate a stack of images
    coords=[x00+dx0*ones(NumOfFits,1) y00+zeros(NumOfFits,1)];
    
    % PSF - point spread function
    [xi,yj] = meshgrid(1:ImgDim,1:ImgDim);
    xi = repmat(xi-1, [1 1 NumOfFits]);
    yj = repmat(yj-1, [1 1 NumOfFits]);
    x0=repmat(shiftdim(coords(:,1),-2),[ImgDim,ImgDim,1]);
    y0=repmat(shiftdim(coords(:,2),-2),[ImgDim,ImgDim,1]);
    ImgData = NPhotons/(2*pi*sigmax*sigmay)*exp(-1/2*((xi-x0)/sigmax).^2)...
        .*exp(-1/2*((yj-y0)/sigmay).^2) + bg;
    
    if(jj==1)
        figure('Name', 'Sample image')
        subplot(1,2,1)
        imagesc(ImgData(:,:,1))
        axis image
        title(['Model with total ' num2str(NPhotons(jj)) ' photons'])
        drawnow
    end
    
    % Add Poisson noise to images using poissrnd
    ImgData = poissrnd(ImgData,ImgDim,ImgDim,NumOfFits);   
    ImgData = ImgData + bl;
    
    if(jj==1)
        subplot(1,2,2)
        imagesc(ImgData(:,:,1))
        axis image
        title('Noised')
        drawnow
    end
        
    
    %% GPU_LMFit MLE
    tic
    [FittedX InfoNum] = GPU2DGaussFit(single(reshape(permute(ImgData,[2,1,3]),1,ImgDim*ImgDim*NumOfFits)), ...
        ImgDim, init_ins, 0, 1, 0, GPU_Block_Size, GPU_Grid_Size);
    GPU_LMFit_MLE_t(jj)=toc;  
    GPU_LMFit_MLE_NofFits(jj) = NumOfFits/GPU_LMFit_MLE_t(jj);
    fprintf('\nGPU_LMFit GPU2DGaussFit has performed %g fits per second.\n', GPU_LMFit_MLE_NofFits(jj));
    GPU_LMFit_MLE.B = FittedX(1:n:end);
    GPU_LMFit_MLE.A = FittedX(2:n:end);
    GPU_LMFit_MLE.x0 = FittedX(3:n:end);
    GPU_LMFit_MLE.y0 = FittedX(4:n:end);
    GPU_LMFit_MLE.sx = FittedX(5:n:end);
    GPU_LMFit_MLE_stdx0(jj)=std(GPU_LMFit_MLE.x0'-coords(:,1));
    GPU_LMFit_MLE_stdy0(jj)=std(GPU_LMFit_MLE.y0'-coords(:,2));
    fprintf('GPU_LMFit GPU2DGaussFit gives the x0 precision of %g.\n', GPU_LMFit_MLE_stdx0(jj));
    fprintf('GPU_LMFit GPU2DGaussFit gives the y0 precision of %g.\n', GPU_LMFit_MLE_stdy0(jj));
      
    
    %% Smith's MLE fit
    if(ImgDim<=21 && NoSmithMLE==0)
        fprintf('\n\n');
        tic;
        SmithMLEFitType = 4;   %   1 - position,bg,N only;
        %   2 - also PSF sigma;
        %   3 - z position;
        %   4 - PSF sigma_x,sigma_y (CRLB not returned).
        %   Default=1
        
        [SmithMEL_x0 SmithMEL_y0 SmithMEL_N SmithMEL_BG SmithMEL_S ...
            CRLBx CRLBy CRLBn CRLBb CRLBs LogL] = ...
            GPUgaussMLE(permute(single(ImgData),[2 1 3]),Smith_init_ins, 20, SmithMLEFitType);
        SmithMLE_t(jj) = toc;
        
        SmithMLE_NofFits(jj) = NumOfFits/SmithMLE_t(jj);
        fprintf('\nGPUgaussMLE has performed %g fits per second.\n', SmithMLE_NofFits(jj));
        
        %report some details
        SmithMLE_stdx0(jj)=std(SmithMEL_x0-coords(:,1));
        SmithMLE_stdy0(jj)=std(SmithMEL_y0-coords(:,2));
        SmithMLEs(jj) = mean(SmithMEL_S);
        SmithMLEN(jj) = mean(SmithMEL_N);
        if(SmithMLEFitType==1)
            meanCRLBx(jj)= mean(CRLBx);
            meanCRLBy(jj)= mean(CRLBy);
        end
        
        fprintf('The standard deviation of x-position error is %g \n',SmithMLE_stdx0(jj))
        fprintf('The standard deviation of y-position error is %g \n',SmithMLE_stdy0(jj))
        if(SmithMLEFitType==1)
            fprintf('The mean returned CRLB based x-position precision is %g \n',meanCRLBx(jj))
            fprintf('The mean returned CRLB based y-position precision is %g \n',meanCRLBy(jj))
        end
    else
        SmithMLE_t(jj) = 0;
        SmithMLE_stdx0(jj) = NaN;
        SmithMLE_stdy0(jj) = NaN;
    end
    
end

% Save data to File
TimeStr = datestr(now, 'HH_MM_SS_AM');
GPU_LMFit_MLE_Speed = (NumOfFits./GPU_LMFit_MLE_t);
Smith_MLE_Speed = (NumOfFits./SmithMLE_t);
Result2File = [ImgDimArr' Smith_MLE_Speed' GPU_LMFit_MLE_Speed'];
outputfilename = [mfilename('fullpath') '_Speed@' TimeStr '.txt'];
save(outputfilename, 'Result2File', '-ASCII');

%%Display Figures
figure('Name', 'Accuracy')
subplot(1,2,1)
plot(ImgDimArr, SmithMLE_stdx0, 'ro', ...
    ImgDimArr, GPU_LMFit_MLE_stdx0, 'bx');
axis tight
title('Experimental-x0');
xlabel('Image dimension size (pixel)')
ylabel('Standard deviation (pixel)')
subplot(1,2,2)
plot(ImgDimArr, SmithMLE_stdy0, 'ro', ...
    ImgDimArr, GPU_LMFit_MLE_stdy0, 'bx');
axis tight
title('Experimental-y0');
xlabel('Image dimension size (pixel)')
ylabel('Standard deviation (pixel)')
legend('SmithMLE','GPU\_LMFit\_MLE');

figure('Name', 'SmithMLE and GPU2DGassFit speed comparison')
plot(ImgDimArr, Smith_MLE_Speed, 'ro-', ...
    ImgDimArr, GPU_LMFit_MLE_Speed, 'bx-')
xlabel('Image dimension size (pixel)')
ylabel('Fits per second')
axis tight
legend('SmithMLE','GPU\_LMFit\_MLE');

fprintf('\n\n')
