# Supplementary material for: Efficient Parallel Levenberg-Marquardt Model Fitting towards Real-Time Automated Parametric Imaging Microscopy
Source: PLoS One. 2013 Oct 10;8(10):e76665. doi: 10.1371/journal.pone.0076665 (PMC3794933; doi:10.1371/journal.pone.0076665)
Supplement: File S1 — Supplementary Software. The complete package includes a user’s manual, the 32-bit CUDA C libraries of GPU-LMFit, the example source code of GPU2DGaussFit and the Matlab simulation programs for the performance tests of both GPU2DGaussFit and GPUFLIMFit. (ZIP) [file pone.0076665.s001.zip › GPUFLIMFit Test/Test_GPUFLIMFit.m]

%  To test GPU_LMFit:
%
% 		A GPU-based parallel Levenberg�Marquardt least-squares minimization fitting library 
% 		in CUDA C/C++ 
% 
% 		This software was developed based on the C version MPFit (see References).
% 		Parallel computation algorithms and translation to CUDA C/C++ were applied by Xiang 
% 		Zhu and Dianwen Zhang, at Image Technology Group, Beckman Institute for Advanced 
% 		Science & Technology, University of Illinois at Urbana-Champaign. Our contact 
% 		information can be found at http://itg.beckman.illinois.edu/.
%
%  Function of this program:
%       To study the performance of the fluorescence lifetime fitting routine GPUFLIMFit
%       using GPU_LMFit 
%

clear all
close all
clc

%%% Options
UseBkOffset = 0;        % If it is 1, simulated curves have background offset
UseSHGAmp = 0;          % If it is 1, simulated curves have second harmonic generation
UseBounds = 0;          % If it is 1, some fitting parameters are applied with bounds. 

% GPU CUDA setting
GPU_Block_Size = 128;   % Determine by using CUDA GPU Occupancy Calculator.
GPU_Grid_Size = 1024;   % Cannot be too many blocks
GPU_Device_ID = 0;      % Which GPU device is going to be used?

% Other settings
NumOfFits = 512*512;        % Total number of decay curves to be fit
NumOfCurvePoints = 64;      % Total number of points on each curve

%% Simulated Gaussian IRF
fprintf('\n\nTotal number of points on each curve is %d...\n', NumOfCurvePoints);
MaxDecayT = 12.5; % Maximum decay time, unit: ns
DeltaT = MaxDecayT/NumOfCurvePoints; % Decay time on x-axis, unit: ns
DecayT = (1:NumOfCurvePoints)*DeltaT;
Gauss_Center_x_Coor = 2.0; % ns
Gauss_WaistWidth = 0.25; % ns
IRFData = exp(-(DecayT-Gauss_Center_x_Coor).^2/(2*Gauss_WaistWidth^2));
IRFData = IRFData/sum(IRFData); % Must be normalized in this way, or otherwise change the total counts.

%% Decay Model 
if (UseBkOffset==1)
    BackgroundOffset = 5.0; % Background offset
else
    BackgroundOffset = 0.0;
end
if (UseSHGAmp==1)
    SHG_Amp = 100.0;  % Amplitude of second harmonic generation, lifetime = 0;
else
    SHG_Amp = 0.0; 
end

Tau = 2.5; % Lifetime of fluorophore
Amp = 400; % Fluorescence amplitude
fprintf('True values: Amp = %g, Tau = %g\n\n', Amp, Tau);

%% Fit Model with Conv
if(UseSHGAmp==1)
    DecayModel = conv([SHG_Amp zeros(1,NumOfCurvePoints-1)]+Amp*exp(-DecayT/Tau)*...
        (exp(MaxDecayT/Tau/NumOfCurvePoints)-1.0)/(1.0-exp(-MaxDecayT/Tau)), IRFData);
    DecayModel = DecayModel(1:NumOfCurvePoints)+BackgroundOffset;
else
    DecayModel = conv(Amp*exp(-DecayT/Tau)*(exp(MaxDecayT/Tau/NumOfCurvePoints)-1.0)/...
        (1.0-exp(-MaxDecayT/Tau)), IRFData);
    DecayModel = DecayModel(1:NumOfCurvePoints)+BackgroundOffset;
end

%% Add Poisson distributed noise to decay curves
NoisedDecayCurves = poissrnd(repmat(double(DecayModel), NumOfFits, 1));
fprintf('Generate Noised Decay Curves ... Total photons = %d...\n', round(mean(sum(NoisedDecayCurves,2))));
DecayData = reshape(permute(NoisedDecayCurves, [2 1]), 1, NumOfFits*NumOfCurvePoints); %Data to be fit

%% Parameter initialization
% Initial Tau
Taus_lbs = 0;
Taus_islbs = 1;
Taus_ubs = 0;
Taus_isubs = 0;
Taus_Init = Tau-1.0; % Make the intial values off from the true values.
% Initial SHGAmp
if(UseSHGAmp~=0) 
    SHG_Amp_lbs = 0;
    SHG_Amp_islbs = 1;
    SHG_Amp_ubs = 0;
    SHG_Amp_isub = 0;
    % SHG_Amp_Init=0 is not good for GPU_LMFit.
    SHG_Amp_Init = 0.01;
end
% Initial Amp
Amps_Init = sum(NoisedDecayCurves,2)/(3.5); % Make the intial values off.
Amps_lbs = zeros(size(Amps_Init));
Amps_islbs = ones(size(Amps_Init));
Amps_ubs = 2*sum(NoisedDecayCurves,2); % ubs = 2*total photon
Amps_isubs = ones(size(Amps_Init));
% Prepare initial values array
initps = [Amps_Init repmat(Taus_Init, NumOfFits, 1)];
NumOfFitPars = 2;
if(UseSHGAmp~=0)
    initps = [repmat(SHG_Amp_Init, NumOfFits, 1) initps];
    NumOfFitPars = NumOfFitPars+1;
end
if(UseBkOffset~=0)
    initps = [repmat(BackgroundOffset, NumOfFits, 1) initps];
    NumOfFitPars = NumOfFitPars+1;
end
initps = reshape(permute(initps, [2 1]), 1, size(initps,1)*size(initps,2));

%% Parameter bounds
if (UseBounds~=0)
    LBs = [Amps_lbs repmat(Taus_lbs, NumOfFits, 1)];
    UseLBs = [Amps_islbs repmat(Taus_islbs, NumOfFits, 1)];
    UBs = [Amps_ubs repmat(Taus_ubs, NumOfFits, 1)];
    UseUBs = [Amps_isubs repmat(Taus_isubs, NumOfFits, 1)];
    if(UseSHGAmp~=0)
        LBs = [repmat(SHG_Amp_lbs, NumOfFits, 1) LBs];
        UseLBs = [repmat(SHG_Amp_islbs, NumOfFits, 1) UseLBs];
        UBs = [repmat(SHG_Amp_ubs, NumOfFits, 1) UBs];
        UseUBs = [repmat(SHG_Amp_isubs, NumOfFits, 1) UseUBs];
    end
    if(UseBkOffset~=0)
        BKOffSet_lbs = 0.0; 
        BKOffSet_islbs = 1; 
        LBs = [BKOffSet_lbs*ones(NumOfFits, 1) LBs];
        UseLBs = [BKOffSet_islbs*ones(NumOfFits, 1) UseLBs];
        % Disabled UBs for bk offset
        UBs = [zeros(NumOfFits, 1) UBs];
        UseUBs = [zeros(NumOfFits, 1) UseUBs];
    end
    LBs = reshape(permute(LBs, [2 1]), 1, size(LBs,1)*size(LBs,2)); 
    UseLBs = reshape(permute(UseLBs, [2 1]), 1, size(UseLBs,1)*size(UseLBs,2));
    UBs = reshape(permute(UBs, [2 1]), 1, size(UBs,1)*size(UBs,2)); 
    UseUBs = reshape(permute(UseUBs, [2 1]), 1, size(UseUBs,1)*size(UseUBs,2));
else
    LBs = 0;
    UseLBs = 0;
    UBs = 0;
    UseUBs = 0;
end

%% MLE Fitting using GPUFLIMFit
% fprintf('\n');
fprintf('... MLE individual fit ... ');
tic
[MLE0_x MLE0Info MLE0Fval] = GPUFLIMFit(single(DecayData), single(IRFData), ...
    single(DecayT), single(initps), UseBkOffset, UseSHGAmp, 0, 1, ...
    int32(UseLBs), single(LBs), int32(UseUBs), single(UBs), ...
    GPU_Device_ID, GPU_Block_Size, GPU_Grid_Size);
MLE0_t = toc/NumOfFits;
fprintf('Averaging %d fit per seconds ...\n', round(1/MLE0_t));
MLE0Fval = reshape(MLE0Fval, NumOfCurvePoints, NumOfFits)';
MLE0_x = permute(reshape(MLE0_x, NumOfFitPars,NumOfFits), [2 1]);
MLE0_Taus = MLE0_x(:,end);
MLE0_Amps = MLE0_x(:,end-1);
if(UseBkOffset~=0)
    MLE0_Offset = MLE0_x(:,1);
    if(UseSHGAmp~=0)
        MLE0_SHG_Amp = MLE0_x(:,2);
    end
else
    if(UseSHGAmp~=0)
        MLE0_SHG_Amp = MLE0_x(:,1);
    end
end

%% Display the curves and fitting results
figure('Name', 'MLE0 fits')
% Thw worst fitting results
[temp idx] = max(MLE0Info);
subplot(3,2,1)
plot(DecayT, NoisedDecayCurves(idx,:), '.');
hold on
plot(DecayT, MLE0Fval(idx,:),'r-')
plot(DecayT, DecayModel, 'g-');
xlabel('Time (ns)')
title('Curves with max Chisq')
axis tight
legend('Data','MLE0Fval','DecayModel');
subplot(3,2,2)
plot(MLE0Info,'.-')
axis tight
ylabel('Chisq')
subplot(3,2,3)
plot(MLE0_Taus,'.-');
axis tight
ylabel('Fitted Tau')
subplot(3,2,4)
plot(MLE0_Amps,'.-');
axis tight
ylabel('Fitted Amps')
subplot(3,2,5)
hist(MLE0_Taus);
axis tight
xlabel('Fitted Tau')
ylabel('Occurrence')
subplot(3,2,6)
hist(MLE0_Amps);
axis tight
xlabel('Fitted Amps')
ylabel('Occurrence')
drawnow

%% Result analysis
fprintf('\n');
if exist('MLE0_Taus','var')
    fprintf('... Statistical analysis of fitting results ...\n');
    if exist('MLE0_Offset','var')
        fprintf('\tMLE0_Offset = %g +/- %g\n', mean(MLE0_Offset), std(MLE0_Offset))
    end
    if exist('MLE0_SHG_Amp','var')
        fprintf('\tMLE0_SHG_Amp = %g +/- %g\n', mean(MLE0_SHG_Amp), std(MLE0_SHG_Amp))
    end
    fprintf('\tmean(MLE0_Taus-Tau) = %g\n', mean(MLE0_Taus(:)-Tau));
    fprintf('\tstd(MLE0_Taus) = %g\n', std(MLE0_Taus(:)));
    fprintf('\tmean(MLE0_Amps) = %g\n', mean(MLE0_Amps(:)));
    fprintf('\tstd(MLE0_Amps) = %g\n', std(MLE0_Amps(:)));
end
fprintf('\n');
