# Supplementary material for: Efficient Parallel Levenberg-Marquardt Model Fitting towards Real-Time Automated Parametric Imaging Microscopy
Source: PLoS One. 2013 Oct 10;8(10):e76665. doi: 10.1371/journal.pone.0076665 (PMC3794933; doi:10.1371/journal.pone.0076665)
Supplement: File S1 — Supplementary Software. The complete package includes a user’s manual, the 32-bit CUDA C libraries of GPU-LMFit, the example source code of GPU2DGaussFit and the Matlab simulation programs for the performance tests of both GPU2DGaussFit and GPUFLIMFit. (ZIP) [file pone.0076665.s001.zip › GPU-LMFit/include/GPU_LMFit.cuh]

/*
	GPU_LMFit:
		A GPU-based parallel Levenberg�CMarquardt least-squares minimization fitting library 
		in CUDA C/C++ 

		This software was developed based on the C version MPFit (see References).
		Parallel computation algorithms and translation to CUDA C/C++ were applied by Xiang 
		Zhu and Dianwen Zhang, at Image Technology Group, Beckman Institute for Advanced 
		Science & Technology, University of Illinois at Urbana-Champaign. Our contact 
		information can be found at http://itg.beckman.illinois.edu/.
 
		Warranty disclaimer and copyright notice can be found at the end of this document. 

	References:
		MPFit:
			Originally developed based on Minpack by Craig Markwardt at 1) Department of 
			Astronomy, University of Maryland and 2) CRESST and Astroparticle Physics 
			Laboratory, NASA/GSFC. For more details, please refer to 
			http://cow.physics.wisc.edu/~craigm/.
		Minpack:
			Originally developed in Fortran by Jorge More', Burt Garbow, and Ken Hillstrom 
			at Argonne National Laboratory. For more details, please refer to 
			http://www.netlib.org/minpack/.
*/

#ifndef _GPU_LMFIT_H_
#define _GPU_LMFIT_H_

#include "cuda_runtime_api.h" // To use CUDA C/C++ 


/*
	The below definition of GPU_LMFit_Extern_Shared_Mem_Size_Per_Thread is the minimal 
	size of the dynamic shared memory required by each block of threads of GPU_LMFit.
	
	2*blockDim.x*sizeof(float) bytes extern shared memory per block is for internal warp 
	reduction operations using two double-blockDim.x-size shared memory. 

	Note: GPU_LMFit always initializes the extern shared memory to zeros before use, so this 
	part of shared memory can still be used by other device programs (e.g., the fit function or
	the user defined Jacobian function) as a temporary buffer. 
*/
#define GPU_LMFit_Extern_Shared_Mem_Size_Per_Thread 2*sizeof(float)


/* 
	Definition of GPU_LMFit termination and configuration criteria structure 

	NOTE: 1) This structure is the same as originally defined in MPFit. 
			2) Some of these criteria are originally defined in Minpack. 
			3) The user may set the value explicitly for each criterion, or if any criterion value 
			    passed to GPU_LMFit is zero or less than zero, then the its default value will be 
			    substituted in GPU_LMFit. 
*/
struct LM_CRITERIA_STRUCT {
	float ftol;			// Termination tolerance on the Chi-square value (default: 1e-4f)
	float xtol;			// Termination tolerance on the fitting parameters (default: 1e-4f) 
	float gtol;			// Termination tolerance for orthogonality convergence (default: 1e-4f)  
	float epsfcn;		// The finite derivative step size for finite-difference 
	                              // approximation to Jacobian (default: 1.19209e-07f) 
	float stepfactor;	// Initial step bound (default: 20.0f) 
	int maxiter;		// Maximum number of iterations (default: 25)  
};  
typedef struct LM_CRITERIA_STRUCT LMFIT_CRITERIA;


/* 
	Prototypes of external fit function and analytical Jacobian function:

	__device__ int GPU_FitFunc(const float *x, float *fvec, void *FitFuncPrivDataPtr);
	__device__ int GPU_JacFunc(const float *x, float *fjac, void *JacFuncPrivDataPtr);

	where x is the fitting parameters pointer, fvec and fjac are the pointers to the values of 
	the fit function and the user-defined Jacobian function, respectively. FitFuncPrivDataPtr 
	and JacFuncPrivDataPtr are two pointers to the user's data to be used in both functions 
	and passed through GPU_LMFit.

	Note: 
		1) Both functions must be device functions, and all parameters must also be device 
		    parameters.
		2) If the fit function returns -1, GPU_LMFit will stop immediately after a calling of 
		     this function.
		3) If the use-defined Jacobian function returns -1, GPU_LMFit will compute the finite-
		    difference approximation to Jacobian use the GPU-based parallel function fdjac2 
		    (see also Minpack or MPFit).
*/
typedef int(*Device_FitFunc)(const float *, float *, void *); 
typedef int(*Device_JacFunc)(const float *, float *, void *); 


/* 
	Main GPU_LMFit library routine (float precision) 

	__device__ void GPU_LMFit(Device_FitFunc FitFuncPtr, void *FitFuncPrivDataPtr, 
								    Device_JacFunc JacFuncPtr, void *JacFuncPrivDataPtr, 
								    LMFIT_CRITERIA GPU_LM_Config, int m, int n, float *x, 
								    int *UseLowerBounds, float *LowerBounds, 
								    int *UseUpperBounds, float *UpperBounds, 
								    int *InfoNum, float *Chisq, void *GPU_Real_Mem, 
								    void *SharedMem,  int SharedMemSize, 
								    int ExtTempSharedBufferSize, int NumOfSharednVec, 
								    int NumOfSharedmVec, unsigned long long Info);
	
	Instructions: 

		1) GPU_LMFit is a GPU device function, so it can only be called from a GPU kernel 
		     function (__global__ function) or a GPU device function (__device__ function). 
		2) One data fitting is accomplished in one GPU block, where multiple threads run 
		     together to perform parallel Levenberg�CMarquardt least-minimization. 
		3) Requirements for the GPU block dimensions and sizes: 
			a. Only one-dimensional block (blockDim.x) is used, i.e., blockDim.y = blockDim.z 
			    = 1. Here blockDim.x, blockDim.y and blockDim.z are internal CUDA variables 
			    to GPU block sizes (number of threads) in x-, y- and z-dimension, respectively. 
			b. blockDim.x must be power of 2, or otherwise GPU_LMFit writes BLOCKDIMERR 
			    (defined below) to InfoNum[blockIdx.x], if InfoNum is not NULL. Here blockIdx.x 
			    is internal CUDA variable to GPU block index in x-dimension. 
			c. Limited by the used GPU device compute capability, blockDim.x has maximum 
			    number of threads per block, which can be known by calling the CUDA function
			    cudaGetDeviceProperties. For example, the maximum value of blockDim.x is 
			    1024 for CUDA compute capability 2.0.
			d. Each GPU multiprocessor has only a limited amount of shared memory and 
			    registers, which are shared by all active blocks. It's usually a case of setting block 
			    size for optimal performance of a GPU-based parallel algorithm. For more 
			    detailed information, the user can refer to our  example program, or NVIDIA 
			    Toolkit Documentation, for example, "CUDA C Programming Guide.pdf", and 
			    "CUDA Occupancy Calculator.xls"; 
		4) Requirements for the GPU grid dimensions and sizes: 
			a. Only one-dimensional grid (gridDim.x) is used, i.e., gridDim.y = gridDim.z = 1. 
			    Here gridDim.x, gridDim.y and gridDim.z are internal CUDA variables to GPU grid 
			    sizes (number of blocks) in x-, y- and z-dimension, respectively. 
			b. Limited by the used GPU device compute capability, gridDim.x has maximum 
			    number of threads per block, which can be known by calling the CUDA function
			    cudaGetDeviceProperties. For example, the maximum value of gridDim.x is 
			    65535 for CUDA compute capability 2.0.
			c. The maximum value of gridDim.x can generally be considered very large, and in 
			    many cases it seems to allow thousands (or even more) of blocks to solve a large 
			    number of data fittings in one call to the kernel function, but too many blocks 
			    gives GPU intensive computation operations, and can make the GPU unresponsive
			    to the operating system or the user and appear completely "frozen" or "hung" for 
			    a long time. Windows 7 and Vista can detect these GPU hang situations and
			    recover a responsive desktop dynamically by restarting the GPU device, and as a 
			    result, the processing kernel function is unexpectedly stopped. To avoid this, the 
			    user can use a smaller value of gridDim.x, or refer to the Microsoft online article 
			    "Timeout Detection and Recovery of GPUs" to change some registry keys located 
			    under HKLM\System\CurrentControlSet\Control\GraphicsDrivers. For example, 
			    the registry key TdrDelay, it is a number of REG_DWORD data type, and is the 
			    number of seconds that the GPU is allowed to delay the preempt Timeout 
			    Detection and Recovery request from the Windows system. The default value 
			    is 2 seconds for Windows Vista. The other method to circumvent this problem is 
			    to use a smaller value of gridDim.x and successively launch kernel functions 
			    multiple times. 
		5) Requirements for shared memory:
			a. For a kernel function, the shared memory per block has to be possible to include
			    1) the static shared variables in the kernel function, the size of which can be 
			    known by calling the CUDA function cudaFuncGetAttributes, and 2) the dynamic 
			    shared variables externally allocated and passed to the kernel function when the 
			    kernel function is called.
			    As mentioned in Instruction 3)-d, each GPU multiprocessor has only a limited 
			    amount of shared memory for all active blocks, so the total size of the shared 
			    memory used for one block should not exceed the average size of the shared 
			    memory for the maximum number of active blocks per multiprocessor. 
			b. GPU_LMFit requires at least 2*blockDim.x*sizeof(float) bytes extern shared 
			    memory per block for internal warp reduction operations, so after the 
			    determination of blockDim.x, the number of threads per block, a extern shared 
			    memory with the size of at least a size of 
			    GPU_LMFit_Extern_Shared_Mem_Size_Per_Thread*blockDim.x bytes needs to be 
			    allocated externally and passed to GPU_LMFit through the user's kernel function 
			    or device function. 
			c. To optimize the extern shared memory size, the function 
			   GPU_LMFit_Num_Of_Shared_Vecs (prototype definition in 
			   GPU_LMFit_Accessories.l.h) in GPU_LMFit_Accessories.lib need to be used. For 
			   more details, please refer to the below description for the input parameter 
			   SharedMem.

	Function Parameters:

		FitFuncPtr (input):
			A pointer to fit function to be minimized (must be device function).
		FitFuncPrivDataPtr (input): 
			A pointer to any private user data which is to be passed directly to the fit function 
			without any modification by GPU_LMFit.
		JacFuncPtr (input):
			A pointer to the user defined Jacobian function (must be device function);
			If JacFuncPtr==NULL or if the user defined Jacobian function returns -1, GPU_LMFit 
			will use the GPU-based parallel function fdjac2 (see Minpack or MPFit) to calculate 
			the finite-difference approximation to Jacobian.	
		JacFuncPrivDataPtr (input):
			A pointer to any private user data which is to be passed directly to the user defined 
			Jacobian function without any modification by GPU_LMFit.
		GPU_LM_Config (input):
			A LMFIT_CRITERIA structure for all termination and configuration creiteria. For the 
			instruction of the use of this parameter, please see the above discription for the 
			LMFIT_CRITERIA structure. 
		m (input):  
			The total number of the data points of the fitting function.
		n (input):
			The total number of the fitting parameters of each .
		
		x (input and output):   
			The pointer of all fitting paramters for all fits. Its size should be at least (gridDim.x)*
			(the number of fitting parameters of each fit)*sizeof(float). As an input parameter,
			every fitting parameter in x must be given an initial value before passed to 
			GPU_LMFit. As an output parameter, it returns the solution x from GPU_LMFit.
		 UseLowerBounds (input):
			The pointer of an integer vector with the same length as x to disable (by zero 
			elements) or enable (by non-zeros) the low bound constraints (LowerBounds) on 
			the corresponding element of x. If no low bound constraints are applied to all fitting 
			parameters, it should be assigned to NULL.
		 LowerBounds
			The pointer of a float vector with the same length as x and it contains the low bound 
			constraints of the corresponding element of x. Use the above parameter 
			UseLowerBounds to enable or disable the lower bound constraint for a specific 
			fitting parameter in x. If UseLowerBounds = NULL, it will be ignored in GPU-LMFit.
		 UseUpperBounds
			The same as for UseLowerBounds, but it is for upper bound constraints. 
		 UpperBounds
			The same as for LowerBounds, but it is for upper bound constraints. 
		InfoNum (output):
			The pointer of success- or error-status codes (see definitions below) returned from 
			GPU_LMFit if it is not set to be NULL. Its size should be at least (gridDim.x)*
			sizeof(int).
		Chisq (output): 
			The pointer of the values of fit function calculated at the solution x if it is not set to 
			be NULL. Its size should be at least (gridDim.x)*sizeof(float).
		GPU_Real_Mem (input): 
			The pointer of a device global memory buffer used by GPU_LMFit to temporarily 
			store work variables. The size of this buffer needs to be determined as follows:

			(gridDim.x)*(GPU_LMFit_Single_Block_Buffer_Size(n, m) -
			NumOfSharednVec*n*sizeof(float)-NumOfSharedmVec*m*sizeof(float));

			with the help of the function GPU_LMFit_Single_Block_Buffer_Size() which is defined
			in GPU_LMFit_Accessories.h. NumOfSharednVec and NumOfSharedmVec are, 
			respectively, the numbers of n- and m-element vectors which have been allocated 
			external shared memory. Both NumOfSharednVec and NumOfSharedmVec can be 
			determined using the function GPU_LMFit_Num_Of_Shared_Vecs(), which prototype 
			can be found in GPU_LMFit_Accessories.h.			
		SharedMem (input): 
			The pointer to the extern shared memory. Depending on the total size of this buffer, 
			GPU_LMFit may separate this SharedMem buffer into two parts: 1) the first part is 
			in the size of at least GPU_LMFit_Extern_Shared_Mem_Size_Per_Thread*blockDim.x 
			bytes and used as a temporary buffer to enable warp reduction operations. 
			GPU_LMFit always first initializes this part of memory to zeros before using it, so 
			this part can also be used by user's other device functions (e.g., the fit function) as a 
			temporary buffer in the same as GPU_LMFit does. However, this part used by the 
			user's functions may have a size different from that used by GPU_LMFit, but the 
			user's functions used size needs to be passed to GPU_LMFit through the next 
			parameter - ExtTempSharedBufferSize. The final size of the first part of the 
			SharedMem buffer is actually the maximum value in between 
			ExtTempSharedBufferSize and GPU_LMFit_Extern_Shared_Mem_Size_Per_Thread*
			blockDim.x. 2) If this SharedMem buffer can still have some spare space after the 
			first part, GPU_LMFit will use the second part for its work variables. In this case, 
			GPU_LMFit will store its n- and m-element work vectors as many as possible in 
			shared memory for higher access speed. The user can use the function 
			GPU_LMFit_Num_Of_Shared_Vecs() in GPU_LMFit_Accessories.h to determine how 
			many GPU_LMfit work vectors can be in shared memory. 
		SharedMemSize (input): 
			The total size (in bytes) of the SharedMem buffer.
		ExtTempSharedBufferSize (input): 
			The size (in bytes) of the extern shared memory used by user's functions in the 
			buffer SharedMem. 
		NumOfSharednVec: 
			The numbers of n-element vectors which have been allocated external shared
			memory. It must be obtained from the function GPU_LMFit_Num_Of_Shared_Vecs() 
			in GPU_LMFit_Accessories.h.
		NumOfSharedmVec:
			The numbers of m-element vectors which have been allocated external shared
			memory. It must be obtained from the function GPU_LMFit_Num_Of_Shared_Vecs() 
			in GPU_LMFit_Accessories.h.
		Info (input): 
			A 64 bits parameter for the information about the version and the license of 
			GPU_LMFit. It must be obtained from the function GPU_LMFit_Num_Of_Shared_Vecs() 
			in GPU_LMFit_Accessories.h.
*/
extern __device__ void GPU_LMFit(Device_FitFunc, void *, Device_JacFunc, void *, 
								LMFIT_CRITERIA, int, int, float *,   int *, float *, int *, float *, int *, 
								float *, void *, void *, int, int, int, int, unsigned long long);


/* 
	The below definitions are potential success status codes - Originally defined in subroutine 
	lmder of Minpack and MPFit

	InfoNum = 1  Chi-square value converged to a solution.
	InfoNum = 2  Change in the fitting parameters was less than the specified tolerance.
	InfoNum = 3  Convergence in the conditions for both InfoNum = 1 and InfoNum = 2.
	InfoNum = 4  Convergence in orthogonality.
	InfoNum = 5  Number of iterations reached.
	InfoNum = 6  Change in the fit function values was too small. No further optimization is 
					necessary.
	InfoNum = 7  Change in the fitting parameters was too small. No further optimization is 
					necessary.
	InfoNum = 8  Change in the orthogonality was too small. The values of the fit function are 
					orthogonal to the columns of the Jacobian to machine precision, and thus no
					further optimization is necessary.
*/
#define LM_OK_CHI (1)            
#define LM_OK_PAR (2)           
#define LM_OK_BOTH (3)           
#define LM_OK_DIR (4)       
#define LM_MAXITER (5) 
#define LM_FTOL (6)     
#define LM_XTOL (7) 
#define LM_GTOL (8)  


/* Error code possibly returned in InfoNum from GPU_LMFit */
#define LICENSEERR (-10)                       // License error 
#define BLOCKDIMERR (-20)                   // blockDim.x are not power of 2 or CUDA blcok is not 1D
#define SHAREDMEMSIZEERR (-30)       // External shared memory size is smaller than (2*blockDim.x*sizeof(float))
#define NOGLOBALMEMORY (-40)           // No global memory for the buffers requires in GPU-LMFit
#define NLARGERTHANM (-50)		     // Number of fitting parameters is larger than number of data points
#define NLARGERTHANBDIM (-60)          // Number of fitting parameters is larger than blockDim.x
#define INFINITEJAC (-70)                         // Found non-finite values in Jacobian matrix 
#define BOUNDSERR (-80)                         // Lower bound >= upper bound for one or more fitting parameter(s)
#define LBERR (-90)                                    // The initial values of some fitting parameters are smaller than lower bounds
#define UBERR (-100)                                 // The initial values of some fitting parameters are larger than upper bounds
#define STOPBYFITFUNC (-1000)              // If user-defined fitting function returns -1, then GPU-LMFit stops immediately. 
#endif //_GPU_LMFIT_H_


/********************************************************************************************                                
					
						WARRANTY DISCLAIMER AND COPYRIGHT NOTICE


GPU_LMFit: A GPU-based parallel Levenberg�CMarquardt least-squares minimization fitting 
			   library in CUDA C/C++ 

This software was developed based on the C version MPFit (see below).

Parallel computation algorithms and translation to CUDA C/C++ were applied by Xiang Zhu 
and Dianwen Zhang, at Image Technology Group, Beckman Institute for Advanced Science & 
Technology, University of Illinois at Urbana-Champaign. Our contact information can be found 
at http://itg.beckman.illinois.edu/.

GPU_LMFit Copyright (C) 2012, 2013 Xiang Zhu and Dianwen Zhang.  All rights reserved.

THIS SOFTWARE IS PROVIDED AS IS WITHOUT ANY WARRANTY WHATSOEVER.
Permission to use, copy, modify, and distribute modified or unmodified copies is hereby 
granted, provided that this copyright and disclaimer are included unchanged.

Source code derived from MPFit must have the following disclaimer text provided.

============

MPFIT: A MINPACK-1 Least Squares Fitting Library in C

Original public domain version by B. Garbow, K. Hillstrom, J. More'
(Argonne National Laboratory, MINPACK project, March 1980)
Copyright (1999) University of Chicago
(see below)

Tranlation to C Language by S. Moshier (moshier.net)
(no restrictions placed on distribution)

Enhancements and packaging by C. Markwardt
(comparable to IDL fitting routine MPFIT 
see http://cow.physics.wisc.edu/~craigm/idl/idl.html)
Copyright (C) 2003, 2004, 2006, 2007 Craig B. Markwardt

This software is provided as is without any warranty whatsoever.
Permission to use, copy, modify, and distribute modified or unmodified copies is granted, 
provided this copyright and disclaimer are included unchanged.

Source code derived from MINPACK must have the following disclaimer text provided.

============

Minpack Copyright Notice (1999) University of Chicago.  All rights reserved

Redistribution and use in source and binary forms, with or without modification, are 
permitted provided that the following conditions are met:

1. Redistributions of source code must retain the above copyright notice, this list of conditions 
    and the following disclaimer.

2. Redistributions in binary form must reproduce the above copyright notice, this list of 
    conditions and the following disclaimer in the documentation and/or other materials 
    provided with the distribution.

3. The end-user documentation included with the redistribution, if any, must include the 
    following acknowledgment:
    
    "This product includes software developed by the University of Chicago, as Operator of 
    Argonne National Laboratory.��
     
     Alternately, this acknowledgment may appear in the software itself, if and wherever such 
     third-party acknowledgments normally appear.

4. WARRANTY DISCLAIMER. THE SOFTWARE IS SUPPLIED "AS IS" WITHOUT WARRANTY OF 
    ANY KIND. THE COPYRIGHT HOLDER, THE UNITED STATES, THE UNITED STATES 
    DEPARTMENT OF ENERGY, AND THEIR EMPLOYEES: (1) DISCLAIM ANY WARRANTIES, 
    EXPRESS OR IMPLIED, INCLUDING BUT NOT LIMITED TO ANY IMPLIED WARRANTIES OF 
    MERCHANTABILITY, FITNESS FOR A PARTICULAR PURPOSE, TITLE OR NON-INFRINGEMENT, 
    (2) DO NOT ASSUME ANY LEGAL LIABILITY OR RESPONSIBILITY FOR THE ACCURACY, 
    COMPLETENESS, OR USEFULNESS OF THE SOFTWARE, (3) DO NOT REPRESENT THAT USE 
    OF THE SOFTWARE WOULD NOT INFRINGE PRIVATELY OWNED RIGHTS, (4) DO NOT 
    WARRANT THAT THE SOFTWARE WILL FUNCTION UNINTERRUPTED, THAT IT IS ERROR-
    FREE OR THAT ANY ERRORS WILL BE CORRECTED.

5. LIMITATION OF LIABILITY. IN NO EVENT WILL THE COPYRIGHT HOLDER, THE UNITED 
    STATES, THE UNITED STATES DEPARTMENT OF ENERGY, OR THEIR EMPLOYEES: BE LIABLE 
    FOR ANY INDIRECT, INCIDENTAL, CONSEQUENTIAL, SPECIAL OR PUNITIVE DAMAGES OF 
    ANY KIND OR NATURE, INCLUDING BUT NOT LIMITED TO LOSS OF PROFITS OR LOSS OF 
    DATA, FOR ANY REASON WHATSOEVER, WHETHER SUCH LIABILITY IS ASSERTED ON THE 
    BASIS OF CONTRACT, TORT (INCLUDING NEGLIGENCE OR STRICT LIABILITY), OR OTHERWISE, 
    EVEN IF ANY OF SAID PARTIES HAS BEEN WARNED OF THE POSSIBILITY OF SUCH LOSS OR 
    DAMAGES.
    
*********************************************************************************************/
